# Supplementary material for: Development of a Polymersome-Based Nanomedicine for Chemotherapeutic and Sonodynamic Combination Therapy
Source: Int J Mol Sci. 2023 Jan 7;24(2):1194. doi: 10.3390/ijms24021194 (PMC9864053; doi:10.3390/ijms24021194)
Supplement: Supplementary file 1 [file ijms-24-01194-s001.zip]

Archive with 1 entries (1 files):
- ijms-2134807-supplementary.pdf
